# Supplementary material for: Eco-Inefficiency Formula: A Method to Verify the Cost of the Economic, Environmental, and Social Impact of Waste in Food Services
Source: Foods. 2021 Jun 13;10(6):1369. doi: 10.3390/foods10061369 (PMC8231818; doi:10.3390/foods10061369)
Supplement: Supplementary file 1 [file foods-10-01369-s001.zip]

Archive with 1 entries (1 files):
- foods-1252524-supplementary.pdf
